# Supplementary material for: Tree Plantation-Driven Forest Fragmentation Reduces Ground-Dwelling Insect Diversity Through Cascading Declines in Seedling Density
Source: Insects. 2026 Apr 7;17(4):399. doi: 10.3390/insects17040399 (PMC13115592; doi:10.3390/insects17040399)
Supplement: Supplementary file 1 [file insects-17-00399-s001.zip]

Archive with 1 entries (1 files):
- insects-4200747-supplementary.pdf
